# Supplementary material for: The PancreasView gemcitabine transcriptomic signature predicts response to gemcitabine in patients with resected pancreatic ductal adenocarcinoma
Source: Oncologist. 2025 May 11;30(5):oyaf083. doi: 10.1093/oncolo/oyaf083 (PMC12065937; doi:10.1093/oncolo/oyaf083)
Supplement: oyaf083_suppl_Supplementary_Tables_1 [file oyaf083_suppl_supplementary_tables_1.xlsx]

## Sheet: Table 1
Overall survival (OS)	Univariate (unstratified)
Adjuvant chemotherapy	Gemcitabine (n = 20)			No treated (n = 23)			Overall (n = 43)
Variable	No. events (%)	HR (95% CI)	P value	No. events (%)	HR (95% CI)	P value	No. events (%)	HR (95% CI)	P value
Treatment
No							23 (53.5)	Ref
Yes							20 (46.5)	0.27 (0.13-0.57)	0.001
PancreasView Gemcitabine
Negative	11 (55.0)	Ref		16 (69.6)	Ref		27 (62.8)	Ref
Positive	9 45.0)	018 (0.04-0.85)	0.03	7 (30.4)	0.94 (0.38-2.32)	0.893	16 (37.2)	0.47 (0.22-1.23)	0.059
Age
<70 yr	9 (45.0)	Ref		6 (26.1)	Ref		15 (34.9)	Ref
≥70 yr	11 (55.0)	2.11 (0.60-7.44)	0.244	17 (73.9)	1.25 (0.45-3.42)	0.669	28 (65.1)	2.41 (1.10-5.24)	0.027
Sex
F	13 (65.0)	Ref		10 (43.5)	Ref		23 (53.5)	Ref
M	7 (35.0)	1.88 (0.57-6.22)	0.244	13 (56.5)	1.00 (0.43-2.37)	0.992	20 (46.5)	1.96 (0.98-3.92)	0.058
CCI
>5	8 (40.0)	Ref		14 60.9)	Ref		22 (51.2)	Ref
≤5	12 (60.0)	0.55 (0.17-1.81)	0.326	9 (39.1)	0.97 (0.41-2.28)	0.943	21 (48.8)	0.52 (0.26-1.04)	0.063
Tumor grading
1	4 (20.0)	Ref		1 (4.3)	Ref		5 (11.6)	Ref
2	11 (55.0)	1.13 (0.21-5.95)	0.887	15 (65.2)	1.74 (0.22-13.58)	0.599	26 (60.5)	1.68 (0.49-5.72)	0.406
3	4 (20.0)	7.17 (1.01-51.10)	0.049	7 (30.4)	3.74 (0.43-32.82)	0.233	11 (25.6)	4.33 (1.16-16.22)	0.029
Unknown	1 (5.0)						1 (2.3)
Primary tumor status
T1	4 (20.0)	Ref		4 (17.4)	Ref		8 (18.6)	Ref
T2	14 (70.0)	0.89 (0.19-4.25)	0.889	15 (65.2)	0.64 (0.21-1.97)	0.435	29 (67.4)	0.79 (0.32-1.97)	0.619
T3	2 (10.0)	1.34 (0.11-15.64)	0.815	4 (17.4)	0.80 (0.19-3.38)	0.766	6 (14.0)	0.73 (0.22-2.43)	0.613
Nodal status
N0	13 (65.0)	Ref		13 (56.5)	Ref		26 (60.5)	Ref
N1	7 (35.0)	1.08 (0.31-3.72)	0.909	10 (43.5)	1.38 (0.58-3.28)	0.467	17 (39.5)	1.05 (0.52-2.13)	0.895
Status of surgical margins
R0	19 (95.0)	Ref		20 (87.0)	Ref		39 (90.7)	Ref
R1	1 (5.0)	5.82 (0.60-55.96)	0.127	3 (13.0)	2.64 (0.71-9.80)	0.147	4 (9.3)	3.04 (1.02-9.07)	0.046
