# Supplementary material for: The PancreasView gemcitabine transcriptomic signature predicts response to gemcitabine in patients with resected pancreatic ductal adenocarcinoma
Source: Oncologist. 2025 May 11;30(5):oyaf083. doi: 10.1093/oncolo/oyaf083 (PMC12065937; doi:10.1093/oncolo/oyaf083)
Supplement: oyaf083_suppl_Supplementary_Tables_2 [file oyaf083_suppl_supplementary_tables_2.xlsx]

## Sheet: Supp Table 2
Disease free survival (DFS)	Univariate (unstratified)
Adjuvant chemotherapy	Gemcitabine (n = 20)			No treated (n = 23)			Overall (n = 43)
Variable	No. events (%)	HR (95% CI)	P value	No. events (%)	HR (95% CI)	P value	No. events (%)	HR (95% CI)	P value
Treatment
No							23 (53.5)	Ref
Yes							20 (46.5)	0.29 (0.14-0.61)	0.001
PancreasView Gemcitabine
Negative	11 (55.0)	Ref		16 (69.6)	Ref		27 (62.8)	Ref
Positive	9 45.0)	0.19 (0.04-0.86)	0.032	7 (30.4)	1.13 (0.46-2.81)	0.789	16 (37.2)	0.41 (0.19-0.89)	0.024
Age
<70 yr	9 (45.0)	Ref		6 (26.1)	Ref		15 (34.9)	Ref
≥70 yr	11 (55.0)	1.70 (0.50-5.81)	0.398	17 (73.9)	2.09 (0.76-5.75)	0.155	28 (65.1)	1.63 (0.78-3.42)	0.194
Sex
F	13 (65.0)	Ref		10 (43.5)	Ref		23 (53.5)	Ref
M	7 (35.0)	1.92 (0.58-6.43)	0.288	13 (56.5)	1.31 (0.55-3.12)	0.541	20 (46.5)	1.74 (0.87-3.47)	0.117
CCI
>5	8 (40.0)	Ref		14 60.9)	Ref		22 (51.2)	Ref
≤5	12 (60.0)	0.68 (0.21-2,24)	0.524	9 (39.1)	0.62 (0.26-1.48)	0.283	21 (48.8)	0.68 (0.34-1.35)	0.272
Tumor grading
1	4 (20.0)	Ref		1 (4.3)	Ref		5 (11.6)	Ref
2	11 (55.0)	0.96 (0.18-5.16)	0.966	15 (65.2)	1.49 (0.19-11.67)	0.703	26 (60.5)	1.59 (0.47-5.40)	0.459
3	4 (20.0)	3.36 (0.56-20.22)	0.186	7 (30.4)	2.62 (0.31-22.45)	0.38	11 (25.6)	3.72 (1.01-13.61)	0.047
Unknown	1 (5.0)						1 (2.3)
Primary tumor status
T1	4 (20.0)	Ref		4 (17.4)	Ref		8 (18.6)	Ref
T2	14 (70.0)	1.58 (0.33-7.59)	0.569	15 (65.2)	0.65 (0.21-2.01)	0.454	29 (67.4)	1.01 (0.41-2,50)	0.982
T3	2 (10.0)	1.01 (0.09-11.63)	0.992	4 (17.4)	0.39 (0.09-1.68)	0.207	6 (14.0)	1.07 (0.32-3.55)	0.91
Nodal status
N0	13 (65.0)	Ref		13 (56.5)	Ref		26 (60.5)	Ref
N1	7 (35.0)	2.12 (0.58-7.73)	0.253	10 (43.5)	0.90 (0.38-2.13)	0.816	17 (39.5)	1.68 (0.84-3.37)	0.141
Status of surgical margins
R0	19 (95.0)	Ref		20 (87.0)	Ref		39 (90.7)	Ref
R1	1 (5.0)	6.85 (0.70-66.72)	0.097	3 (13.0)	1.75 (0.50-6.13)	0.379	4 (9.3)	3.91 (1.27-12.02)	0.017
